# Supplementary material for: Adaptive tourism forecasting using hybrid artificial intelligence model: a case study of Xi’an international tourist arrivals
Source: PeerJ Comput Sci. 2023 Nov 30;9:e1573. doi: 10.7717/peerj-cs.1573 (PMC10703057; doi:10.7717/peerj-cs.1573)
Supplement: Supplemental Information 2 [file peerj-cs-09-1573-s002.py]

from matplotlib import pyplot as plt
from matplotlib import font_manager


my_font = font_manager.FontProperties(fname="C:/Windows/Fonts/SIMYOU.TTF")


plt.figure(figsize=(8,5),dpi=100)


x = range(1980,2019)
y1 = [4.00,6.71,9.09,12.38,15.13,21.15,25.78,30.15,36.58,21.20,25.88,31.00,40.16,43.50,41.49,41.35,45.39,48.53,47.98,55.41,
     65.03,67.20,74.13,33.66,65.03,77.56,86.73,100.01,63.20,67.29,84.18,100.23,115.35,121.11,124.23,110.72,133.88,175.13,202.75]
y2 = [0,5.961690504,8.869110917,10.96578293,14.74505756,18.15956551,25.40038446,28.98072611,32.97973801,37.75353348,30.76863914,33.79535918,
     40.06899,50.95999669,39.28969711,40.42863314,42.56674712,51.30958098,55.49383813,52.86218865,55.5004678,63.51597563,66.65048624,67.88308351,
     51.21219448,71.48821334,83.9156242,95.99605631,66.75586895,70.36137943,77.57882938,95.08703468,117.9230296,95.51135682,96.75275133,104.4490707,
     121.0634681,136.7592222,127.1896815]
y3 = [4,18.87833501,19.98258485,21.15142553,22.38863518,23.69821289,25.08439169,26.55165219,28.10473712,29.7486666,31.48875438,33.33062507,
      35.28023224,37.34387772,39.52823194,41.84035553,44.28772208,46.87824237,49.62028988,52.52272788,55.59493809,58.846851,62.28897794,65.9324451,
      69.78902947,73.8711969,78.19214242,82.76583286,87.60705203,92.73144847,98.15558607,103.8969976,109.9742413,116.406961,123.2159496,130.4232161,
      138.0520571,146.1271315,154.6745411]
y4 = [ None, None,None,None ,None ,None ,None,None,None,None,None,None,37.74875638,41.69955665,45.48264311,46.5070237,46.42471049,48.35334168,51.35593409,53.55448406,59.59715583,65.00381009,69.50201209,
      75.84953181,62.54069271,65.85812896,72.82145819,81.63230596,94.79160375,86.59586942,81.03470657,83.74470749,93.93771394,109.3825155,125.577586,
      135.112301,145.370958,156.408523,168.284136]
l1=np.array(y2,dtype = np.float)-np.array(y1,dtype = np.float)
l2=np.array(y3,dtype = np.float)-np.array(y1,dtype = np.float)
l3=np.array(y4,dtype = np.float)-np.array(y1,dtype = np.float)


#plt.plot(x,y1,label="Actual",color='black',linestyle='-',alpha=1)
plt.plot(x,abs(l1),label="ARIMA",color='g',marker='o')
plt.plot(x,abs(l2),label="GM",color='orange',marker='+')
plt.plot(x,abs(l3),label="Rolling GM",color='r',marker='*')


#ytick_labels = [(i/50) for i in range(0,250)]
#plt.yticks(_ytick_labels)


plt.xlabel("Years",fontproperties=my_font)
plt.ylabel("Absolute errors of tourist arrival forecasting\n(Unit:Ten thousand)",fontproperties=my_font)


plt.grid(alpha=0.5)


plt.legend(prop=my_font,loc="upper left")


max_y1 = max(y1)
0
plt.show()
